# Supplementary material for: Does Pelvic Tilt Angle Influence the Isokinetic Strength of the Hip and Knee Flexors and Extensors?
Source: J Funct Morphol Kinesiol. 2024 Apr 12;9(2):73. doi: 10.3390/jfmk9020073 (PMC11036241; doi:10.3390/jfmk9020073)
Supplement: Supplementary file 1 [file jfmk-09-00073-s001.zip]

Archive with 2 entries (2 files):
- TABLE SUPPLEMENTARY 1.pdf
- TABLE SUPPLEMENTARY 2.pdf
